# Supplementary material for: Targeting local lymphatics to ameliorate heterotopic ossification via FGFR3-BMPR1a pathway
Source: Nat Commun. 2021 Jul 19;12:4391. doi: 10.1038/s41467-021-24643-2 (PMC8289847; doi:10.1038/s41467-021-24643-2)
Supplement: Supplementary file 4 — Source Data [file 41467_2021_24643_MOESM4_ESM.xlsx]

## Sheet: Figure 1
Figure 1e				Figure 1g				Figure 1i				Figure 1j
Ratio of HO Volume to Tissue Volume (%)	FGFR3f/f	FGFR3Col2		Runx2+ cells (mm-2)	FGFR3f/f	FGFR3Col2		OC+ cells (mm-2)	FGFR3f/f	FGFR3Col2			FGFR3f/f			FGFR3f/f; Col2creERt2
	28.554	37.9193			120	410			100	510		ACAN	1.73034	0.998991	0.34261	7.79312	6.86345	6.0565	P value	0.0003
	19.6789	61.1058			70	390			70	410		OC	1	0.71288	1.82351	34.9575	29.4845	34.0469	P value	0.0023
	34.2815	60.7363			90	330			150	430
	37.662	49.9461			100	400			160	590
	19.5044	29.1			100	220			110	790
	32.83	44.9			60	230			160	580
	30.28	58.11				320			P value	<0.0001
	30.03	52.09				190
	P value	0.0007			P value	<0.0001
Figure 1k

## Sheet: Figure 3
Figure 3b				Figure 3e				Figure 3g				Figure 3i
BV (mm3)	FGFR3f/f	FGFR3Prox1		Ratio of HO Volume to Tissue Volume (%)	FGFR3f/f	FGFR3Prox1		Sox9+ cells (mm-2)	FGFR3f/f	FGFR3Prox1		Osx+ cells (mm-2)	FGFR3f/f	FGFR3Prox1
	0.001	0.0221			8.17855	67.3426			595	1920			140	1250
	0	0.0076			10.2805	57.2692			720	1790			120	1440
	0	0.0137			4.7089	44.8481			570	1850			150	1350
		0.0072			7.47317	38.1183			260	2030			110	1090
	P value	0.0307			7.0839	44.9736			330				120
					P value	<0.0001			P value	<0.0001			P value	<0.0001
Figure 3k				Figure 3n				Figure 3p				Figure 3r
BV (mm3)	FGFR3f/f	FGFR3Prox1		Ratio of HO Volume to Tissue Volume (%)	FGFR3f/f	FGFR3Prox1		Runx2+ cells (mm-2)	FGFR3f/f	FGFR3Prox1		OC+ cells (mm-2)	FGFR3f/f	FGFR3Prox1
	0.056	0.7525			30.4788	87			60	370			100	320
	0.0226	0.5207			28.06	75.8189			150	460			70	710
	0	1.3394			22.4843	62.138			160	350			200	920
	P value	0.0258			16.8791	57.7009			80	410			150	460
					29.1708	62.005				300				520
					P value	<0.0001			P value	0.0002			P value	0.007

## Sheet: Figure 4
Figure 4c
	Col2creERt2; tdTomato	FGFR3f/f; Col2creERt2; tdTomato	Col2creERt2; tdTomato	FGFR3f/f; Col2creERt2; tdTomato		Column B	FGFR3f/f; Col2creERt2; tdTomato		Column D	FGFR3f/f; Col2creERt2; tdTomato		Column C	Col2creERt2; tdTomato		Column D	FGFR3f/f; Col2creERt2; tdTomato
% tdTomato+LYVE1+ cells in all tdTomato+ cells	96.25	59.2708	100	91.8605		vs.	vs.		vs.	vs.		vs.	vs.		vs.	vs.
						Column A	Col2creERt2; tdTomato		Column C	Col2creERt2; tdTomato		Column A	Col2creERt2; tdTomato		Column B	FGFR3f/f; Col2creERt2; tdTomato
	82.9268	67.3611	100	94.6429
						Unpaired t test			Unpaired t test			Unpaired t test			Unpaired t test
	81.1756	66.6667	100	77.1429		P value	0.0568		P value	0.04		P value	0.0211		P value	0.0718
	71.107	77.7778	96.4444	69.452
Figure 4d
	Col2creERt2; tdTomato	FGFR3f/f; Col2creERt2; tdTomato	Col2creERt2; tdTomato	FGFR3f/f; Col2creERt2; tdTomato		Column B	FGFR3f/f; Col2creERt2; tdTomato		Column D	FGFR3f/f; Col2creERt2; tdTomato		Column C	Col2creERt2; tdTomato		Column D	FGFR3f/f; Col2creERt2; tdTomato
% tdTomato+LYVE1+ cells in all LYVE1+ cells	60.6632	35.3535	56.1124	52.7273		vs.	vs.		vs.	vs.		vs.	vs.		vs.	vs.
						Column A	Col2creERt2; tdTomato		Column C	Col2creERt2; tdTomato		Column A	Col2creERt2; tdTomato		Column B	FGFR3f/f; Col2creERt2; tdTomato
	54.8198	38.0291	62.3002	35.6703
						Unpaired t test			Unpaired t test			Unpaired t test			Unpaired t test
	53.495	37.5	48.9199	38.8095		P value	0.206		P value	0.1026		P value	0.488		P value	0.7665
	44.0366	61.7647	58.8761	55.3022
Figure 4e
	Col2creERt2; tdTomato	FGFR3f/f; Col2creERt2; tdTomato	Col2creERt2; tdTomato	FGFR3f/f; Col2creERt2; tdTomato		Column B	FGFR3f/f; Col2creERt2; tdTomato		Column D	FGFR3f/f; Col2creERt2; tdTomato		Column C	Col2creERt2; tdTomato		Column D	FGFR3f/f; Col2creERt2; tdTomato
TdTomato+ vessel area (mm2)	0.008092	0.008436	0.014183	0.013545		vs.	vs.		vs.	vs.		vs.	vs.		vs.	vs.
	0.01189	0.007073	0.024267	0.01606		Column A	Col2creERt2; tdTomato		Column C	Col2creERt2; tdTomato		Column A	Col2creERt2; tdTomato		Column B	FGFR3f/f; Col2creERt2; tdTomato
	0.016947	0.001196	0.032503	0.015338
	0.015961	0.002781	0.031318	0.008026		Unpaired t test			Unpaired t test			Unpaired t test			Unpaired t test
						P value	0.0201		P value	0.0361		P value	0.0384		P value	0.0155
						P value summary	*		P value summary	*		P value summary	*		P value summary	*
	Col2creERt2; tdTomato	FGFR3f/f; Col2creERt2; tdTomato	Col2creERt2; tdTomato	FGFR3f/f; Col2creERt2; tdTomato		Column B	FGFR3f/f; Col2creERt2; tdTomato		Column D	FGFR3f/f; Col2creERt2; tdTomato		Column C	Col2creERt2; tdTomato		Column D	FGFR3f/f; Col2creERt2; tdTomato
TdTomato+ total vessel length (mm)	0.586397	0.521466	1.94198	0.812804		vs.	vs.		vs.	vs.		vs.	vs.		vs.	vs.
	0.94763	0.06357	1.31531	1.09603		Column A	Col2creERt2; tdTomato		Column C	Col2creERt2; tdTomato		Column A	Col2creERt2; tdTomato		Column B	FGFR3f/f; Col2creERt2; tdTomato
	0.80118	0.198256	2.37805	0.96034
	1.45236	0.105129	1.61449	0.732034		Unpaired t test			Unpaired t test			Unpaired t test			Unpaired t test
						P value	0.014		P value	0.0092		P value	0.0255		P value	0.0021
						P value summary	*		P value summary	**		P value summary	*		P value summary	**
Figure 4f							P value
LYVE1	1	0.87593	1.07881	0.00419247	0.0148788	0.0115781	7.9333e-05
Prox1	1	0.804069	1.02045	0.0612749	0.0795598	0.0336118	0.00023023
PDPN	1	1.08663	0.736421	0.137071	0.157169	0.08869	0.00162141
Figure 4i
	FGFR3f/f	FGFR3Prox1			FGFR3f/f	FGFR3Prox1
Vessel area (mm2)	0.02847	0.00889		Total vessel length (mm)	2.72875	0.843968
	0.034093	0.007415			2.2495	0.798613
	0.022545	0.006404			1.36433	0.469454
		0.002107				0.244197
	P value	0.0011			P value	0.0096
Figure 4k
	FGFR3f/f	FGFR3Col2	FGFR3Prox1
24h ICG clearance	0.414939	0.270846	0.392104		Tukey's multiple comparisons test		Significant?	Summary	Adjusted P Value
	0.540937	0.134996	0.255387
	0.462856	0.386523	0.387051		FGFR3f/f vs. FGFR3Col2		Yes	***	0.0004	A-B
	0.461687	0.16709	0.215931		FGFR3f/f vs. FGFR3Prox1		Yes	**	0.0059	A-C
	0.321098	0.140019	0.192142		FGFR3Col2 vs. FGFR3Prox1		No	ns	0.4468	B-C
	0.460144	0.127967	0.162284
	0.447004
	0.398717
Figure 4m
	FGFR3f/f	FGFR3Col2	FGFR3Prox1		Column B	FGFR3Col2		Column C	FGFR3Prox1
F4/80+ cells (mm-2)	460	782	989		vs.	vs.		vs.	vs.
	529	690	529		Column A	FGFR3f/f		Column A	FGFR3f/f
	299	667	874
	621	828	736		Unpaired t test			Unpaired t test
	506				P value	0.007		P value	0.0254
					P value summary	**		P value summary	*
	FGFR3f/f	FGFR3Col2	FGFR3Prox1		Column B	FGFR3Col2		Column C	FGFR3Prox1
% F4/80+iNOS+ cells in all F4/80+ cells	30	69.697	85.7143		vs.	vs.		vs.	vs.
	14.2857	43.3333	69.5652		Column A	FGFR3f/f		Column A	FGFR3f/f
	15.3846	68.9655	43.75
	46.1538	52.7778	56.25		Unpaired t test			Unpaired t test
	9.09091				P value	0.0072		P value	0.0076
					P value summary	**		P value summary	**
Figure 4n
	FGFR3f/f	FGFR3Col2	FGFR3Prox1		Column B	FGFR3Col2		Column C	FGFR3Prox1
F4/80+ cells (mm-2)	207	851	920		vs.	vs.		vs.	vs.
	299	575	989		Column A	FGFR3f/f		Column A	FGFR3f/f
	460	552	805
	138	460	1426		Unpaired t test			Unpaired t test
	184				P value	0.009		P value	0.0007
					P value summary	**		P value summary	***
	FGFR3f/f	FGFR3Col2	FGFR3Prox1		Column B	FGFR3Col2		Column C	FGFR3Prox1
% F4/80+iNOS+ cells in all F4/80+ cells	7.14286	59.4595	79.4118		vs.	vs.		vs.	vs.
	15.3846	84	72		Column A	FGFR3f/f		Column A	FGFR3f/f
	10	65.3846	76.7442
	16.6667	75	53.6585		Unpaired t test			Unpaired t test
	12.5				P value	<0.0001		P value	<0.0001
					P value summary	****		P value summary	****

## Sheet: Figure 5
Figure 5b
	Col2tomato	FGFR3f/f-Col2tomato		Column B	FGFR3f/f-Col2tomato
tdTomato+LYVE1+ cells (%) expressing FGFR3	76.923	18.9189		vs.	vs.
	71.4286	4.6511		Column A	Col2tomato
	93.3333	12.5
	68	9.6774		Unpaired t test
				P value	<0.0001
				P value summary	****
Figure 5d
	Col2tomato	FGFR3f/f-Col2tomato		Column B	FGFR3f/f-Col2tomato
tdTomato+LYVE1+ cells (%) expressing BMPR1a	10.6643	28.9474		vs.	vs.
	8.27702	51.3158		Column A	Col2tomato
	9.33648	32.7697
	7.64652	47.1602		Unpaired t test
				P value	0.0013
				P value summary	**
Figure 5f
	Col2tomato	FGFR3f/f-Col2tomato		Column B	FGFR3f/f-Col2tomato
tdTomato+LYVE1+ cells (%) expressing pSmad1/5	15.7407	48.7852		vs.	vs.
	8.11613	63.9815		Column A	Col2tomato
	8.10052	41.7614
	10.2376	38.9385		Unpaired t test
				P value	0.0007
				P value summary	***
Figure 5g
Figure 5i
	FGFR3Prox1	FGFR3Prox1;BMPR1af/+	FGFR3Prox1;BMPR1af/f
BV (mm3)	0.7525	0.0375	0.1577		Tukey's multiple comparisons test					Significant?	Summary	Adjusted P Value
	1.0767	0.1968	0.0117
	0.5207	0.2059	0.015		FGFR3Prox1 vs. FGFR3Prox1;BMPR1af/+					Yes	****	<0.0001	A-B
	1.3394	0.0529	0.0187		FGFR3Prox1 vs. FGFR3Prox1;BMPR1af/f					Yes	****	<0.0001	A-C
		0.0195	0.009		FGFR3Prox1;BMPR1af/+ vs. FGFR3Prox1;BMPR1af/f					No	ns	0.9571	B-C
		0.0208	0.0168
		0.0241
		0.0432
		0.0053
		0.0141
Figure 5k
	FGFR3f/f; Col2creERt2	FGFR3f/f; BMPR1af/+; Col2creERt2	FGFR3f/f; BMPR1af/f; Col2creERt2
Ratio of HO Volume to Tissue Volume (%)	76.157	14.7253	7.9036		Tukey's multiple comparisons test							Significant?	Summary	Adjusted P Value
	56.239	24.4604	7.1091
	58.9119	22.3178	13.7394		FGFR3f/f; Col2creERt2 vs. FGFR3f/f; BMPR1af/+; Col2creERt2							Yes	***	0.0003	A-B
	46.5465	27.9839	16.76		FGFR3f/f; Col2creERt2 vs. FGFR3f/f; BMPR1af/f; Col2creERt2							Yes	****	<0.0001	A-C
		37.2357	7.7362		FGFR3f/f; BMPR1af/+; Col2creERt2 vs. FGFR3f/f; BMPR1af/f; Col2creERt2							Yes	*	0.0484	B-C
	FGFR3f/f; Prox1creERt2	FGFR3f/f; BMPR1af/+; Prox1creERt2	FGFR3f/f; BMPR1af/f; Prox1creERt2
Ratio of HO Volume to Tissue Volume (%)	0.726654	0.360751	0.211157			Tukey's multiple comparisons test								Significant?	Summary	Adjusted P Value
	0.535364	0.448383	0.252782
	0.738933	0.363542	0.217745			FGFR3f/f; Prox1creERt2 vs. FGFR3f/f; BMPR1af/+; Prox1creERt2								Yes	****	<0.0001	A-B
	0.840367	0.350799	0.174013			FGFR3f/f; Prox1creERt2 vs. FGFR3f/f; BMPR1af/f; Prox1creERt2								Yes	****	<0.0001	A-C
		0.326149	0.2628			FGFR3f/f; BMPR1af/+; Prox1creERt2 vs. FGFR3f/f; BMPR1af/f; Prox1creERt2								Yes	*	0.0209	B-C
		0.230837	0.27401
		0.262463
		0.518165
		0.338374
		0.428
Figure 5m
	FGFR3f/f; Col2creERt2	FGFR3f/f; BMPR1af/+; Col2creERt2	FGFR3f/f; BMPR1af/f; Col2creERt2			Tukey's multiple comparisons test							Significant?	Summary	Adjusted P Value
OC+ cells (mm-2)	360	20	10
	400	10	10			FGFR3f/f; Col2creERt2 vs. FGFR3f/f; BMPR1af/+; Col2creERt2							Yes	****	<0.0001	A-B
	550	30	0			FGFR3f/f; Col2creERt2 vs. FGFR3f/f; BMPR1af/f; Col2creERt2							Yes	****	<0.0001	A-C
	800	20	0			FGFR3f/f; BMPR1af/+; Col2creERt2 vs. FGFR3f/f; BMPR1af/f; Col2creERt2							No	ns	0.9599	B-C
		30	0
	FGFR3f/f; Prox1creERt2	FGFR3f/f; BMPR1af/+; Prox1creERt2	FGFR3f/f; BMPR1af/f; Prox1creERt2			Tukey's multiple comparisons test							Significant?	Summary	Adjusted P Value
OC+ cells (mm-2)	696	440	142
	728	568	136			FGFR3f/f; Prox1creERt2 vs. FGFR3f/f; BMPR1af/+; Prox1creERt2							Yes	****	<0.0001	A-B
	824	544	94			FGFR3f/f; Prox1creERt2 vs. FGFR3f/f; BMPR1af/f; Prox1creERt2							Yes	****	<0.0001	A-C
	980	536	76			FGFR3f/f; BMPR1af/+; Prox1creERt2 vs. FGFR3f/f; BMPR1af/f; Prox1creERt2							Yes	****	<0.0001	B-C
		336	102
		432	74
		312
		504
		372
		436
Figure 5o
	FGFR3f/f; Col2creERt2	FGFR3f/f; BMPR1af/+; Col2creERt2	FGFR3f/f; BMPR1af/f; Col2creERt2		Tukey's multiple comparisons test							Significant?	Summary	Adjusted P Value
Vessel area (mm2)	0.008553	0.018074	0.038269
	0.004161	0.010735	0.043213		FGFR3f/f; Col2creERt2 vs. FGFR3f/f; BMPR1af/+; Col2creERt2							No	ns	0.6119	A-B
	0.006619	0.007785	0.018564		FGFR3f/f; Col2creERt2 vs. FGFR3f/f; BMPR1af/f; Col2creERt2							Yes	**	0.0028	A-C
	0.012951	0.020291	0.033058		FGFR3f/f; BMPR1af/+; Col2creERt2 vs. FGFR3f/f; BMPR1af/f; Col2creERt2							Yes	**	0.0098	B-C
		0.008296	0.020513
	FGFR3f/f; Prox1creERt2	FGFR3f/f; BMPR1af/+; Prox1creERt2	FGFR3f/f; BMPR1af/f; Prox1creERt2		Tukey's multiple comparisons test							Significant?	Summary	Adjusted P Value
Vessel area (mm2)	0.006114	0.032449	0.038869
	0.004413	0.041663	0.022435		FGFR3f/f; Prox1creERt2 vs. FGFR3f/f; BMPR1af/+; Prox1creERt2							Yes	*	0.0497	A-B
	0.009461	0.011663	0.031299		FGFR3f/f; Prox1creERt2 vs. FGFR3f/f; BMPR1af/f; Prox1creERt2							Yes	**	0.0019	A-C
	0.006319	0.019951	0.044592		FGFR3f/f; BMPR1af/+; Prox1creERt2 vs. FGFR3f/f; BMPR1af/f; Prox1creERt2							No	ns	0.1943	B-C
		0.023606	0.059507
			0.031015
Figure 5p
	FGFR3Col2	FGFR3Col2;BMPR1af/+	FGFR3Col2;BMPR1af/f		Tukey's multiple comparisons test					Significant?	Summary	Adjusted P Value
Total vessel length (mm)	0.689687	1.73762	3.97556
	0.826058	1.22338	4.32598		FGFR3Col2 vs. FGFR3Col2;BMPR1af/+					No	ns	0.5448	A-B
	1.24372	0.82475	1.81456		FGFR3Col2 vs. FGFR3Col2;BMPR1af/f					Yes	**	0.0023	A-C
	0.891713	2.01312	3.74448		FGFR3Col2;BMPR1af/+ vs. FGFR3Col2;BMPR1af/f					Yes	**	0.0099	B-C
		1.49733	2.12595
	FGFR3Prox1	FGFR3Prox1;BMPR1af/+	FGFR3Prox1;BMPR1af/f		Tukey's multiple comparisons test					Significant?	Summary	Adjusted P Value
Total vessel length (mm)	0.571107	3.58785	4.4569
	0.388098	4.87464	2.60611		FGFR3Prox1 vs. FGFR3Prox1;BMPR1af/+					Yes	*	0.0205	A-B
	0.916872	3.37	3.72965		FGFR3Prox1 vs. FGFR3Prox1;BMPR1af/f					Yes	**	0.001	A-C
	1.10768	1.71	5.13656		FGFR3Prox1;BMPR1af/+ vs. FGFR3Prox1;BMPR1af/f					No	ns	0.2519	B-C
		2.69488	6.91502
			3.82906

## Sheet: Figure 6
Figure 6c
	0	0.01	0.1	1		Tukey's multiple comparisons test		Significant?	Summary	Adjusted P Value
Ratio of HO Volume to Tissue Volume (%)	35.9984	8.7001	5.1838	11.7377
	28.8253	8.4022	3.0243	5.0769		0 vs. 0.01		Yes	****	<0.0001	A-B
	24.5803	6.5536	4.1798	9.5176		0 vs. 0.1		Yes	****	<0.0001	A-C
	27.2414	8.7258	9.2123	7.6239		0 vs. 1		Yes	****	<0.0001	A-D
	33.2372	13.7979	11.4	17.4573		0.01 vs. 0.1		No	ns	0.7244	B-C
						0.01 vs. 1		No	ns	0.9749	B-D
						0.1 vs. 1		No	ns	0.4802	C-D
Figure 6e
	control	FGF9		Column B	FGF9
Sox9+ cells (mm-2)	420	140		vs.	vs.
	560	150		Column A	control
	280	375
	690	310		Unpaired t test
	340	220		P value	0.0367
				P value summary	*
Figure 6g
	control	FGF9		Column B	FGF9
OC+ cells (mm-2)	160	15		vs.	vs.
	120	0		Column A	control
	130	0
	90	35		Unpaired t test
	110	10		P value	<0.0001
				P value summary	****
Figure 6i
	control	FGF9		Column B	FGF9
Vessel area (mm2)	0.022238	0.050808		vs.	vs.
	0.016617	0.048135		Column A	control
	0.03226	0.037843
	0.02825	0.031638		Unpaired t test
	0.034408	0.035139		P value	0.0228
				P value summary	*
Figure 6j
	control	FGF9		Column B	FGF9
Total vessel length (mm)	1.28283	2.95265		vs.	vs.
	1.13273	3.29809		Column A	control
	2.45659	3.54219
	1.39688	1.90919		Unpaired t test
	2.97391	3.27082		P value	0.039
				P value summary	*
Figure 6l
	control	FGF9		Column B	FGF9
24h ICG clearance	0.478696	0.720952		vs.	vs.
	0.3479	0.65167		Column A	control
	0.627857	0.761617
	0.292494	0.609991		Unpaired t test
	0.676889	0.561413		P value	0.0225
		0.691783		P value summary	*
		0.713221
Figure 6n
	Control	FGF9		Column B	FGF9
F4/80+ cells (mm-2)	138	12		vs.	vs.
	184	46		Column A	Control
	529	0
	276	0		Unpaired t test
	253	69		P value	0.0068
				P value summary	**
Figure 6p
	control	FGF9		Column B	FGF9
BV (mm3)	0.3174	0.2016		vs.	vs.
	0.5366	0.2726		Column A	control
	0.1238	0.1039
	0.1744	0.2511		Unpaired t test
				P value	0.4492
				P value summary	ns
				Significantly different (P < 0.05)?	No
Figure 6r
	control	FGF9		Column B	FGF9
Vessel area (mm2)	0.009756	0.015144		vs.	vs.
	0.013145	0.006201		Column A	control
	0.005755	0.0109835
	0.0073315	0.007063		Unpaired t test
				P value	0.755
				P value summary	ns
				Significantly different (P < 0.05)?	No
Figure 6s
	Control	FGF9		Column B	FGF9
Total vessel length (mm)	1.15481	1.62708		vs.	vs.
	1.63867	1.0611		Column A	Control
	0.736599	0.729599
	0.674203	0.897538		Unpaired t test
				P value	0.9284
				P value summary	ns
				Significantly different (P < 0.05)?	No

## Sheet: S Figure 1
S Figure 1d
	FGFR3f/f	FGFR3Col2		Column B	FGFR3Col2
Ratio of HO Volume to Tissue Volume (%)	5.6825	37.872		vs.	vs.
	6.1202	20.9701		Column A	FGFR3f/f
	12.1648	22.9411
	13.811	21.8709		Unpaired t test
	9.7767	32.8931		P value	<0.0001
	6.5407	29.26
	4.8447	48.7308
		35.0042
		33.682
		32.9867
S Figure 1f
	FGFR3f/f	FGFR3Col2		Column B	FGFR3Col2
Sox9+ cells (mm-2)	500	1820		vs.	vs.
	560	2020		Column A	FGFR3f/f
	240	1890
	520	2010		Unpaired t test
	370	1710		P value	<0.0001
	450	2240
		1840
S Figure 1h
	FGFR3f/f	FGFR3Col2		Column B	FGFR3Col2
Osx+ cells (mm-2)	190	750		vs.	vs.
	130	1590		Column A	FGFR3f/f
	70	1410
	110	1530		Unpaired t test
	200	1060		P value	<0.0001
	60	890
	150	1080
S Figure 1i
	FGFR3f/f			FGFR3f/f; Col2creERt2
ACAN	0.954863	1	1.22131	6.57655	7.39128	6.76688		P value	<0.0001
cbfa1	0.662914	1.06579	1	2.71123	2.46521	2.7012		P value	0.0003
S Figure 1j

## Sheet: S Figure 6
S Figure 6c
	Prx1creERt2; tdTomato	FGFR3f/f; Prx1creERt2; tdTomato		Column B	FGFR3f/f; Prx1creERt2; tdTomato
Vessel area (mm2)	0.022918	0.022277		vs.	vs.
	0.013786	0.026844		Column A	Prx1creERt2; tdTomato
	0.01971	0.018466
				Unpaired t test
				P value	0.3603
				P value summary	ns
				Significantly different (P < 0.05)?	No
	Prx1tomato	FGFR3f/f-Prx1tomato		Column B	FGFR3f/f-Prx1tomato
Total vessel length (mm)	2.01544	2.04761		vs.	vs.
	1.23784	1.19639		Column A	Prx1tomato
	1.71532	1.69032
				Unpaired t test
				P value	0.9744
				P value summary	ns
				Significantly different (P < 0.05)?	No

## Sheet: S Figure 7
S Figure 7c
	Osteogenesis	Maturation		Column B	Maturation
LYVE1+ cells (%) expressing FGFR3	51.8583	8.78443		vs.	vs.
	42.1875	15.8654		Column A	Osteogenesis
	89.1304	4.54545
	57.3569	12.963		Unpaired t test
	67.7419	10.4054		P value	0.0003
S Figure 7d
	osteogenesis	maturation		Column B	maturation				osteogenesis	maturation		Column B	maturation
Vessel area (mm2)	0.038594	0.011761		vs.	vs.			Total vessel length (mm)	3.08959	1.18459		vs.	vs.
	0.022077	0.000403		Column A	osteogenesis				0.94957	0.528415		Column A	osteogenesis
	0.009356	0.007317							1.09797	0.049975
	0.01351	0.006806		Unpaired t test					3.03251	0.614485		Unpaired t test
	0.036299	0.003822		P value	0.0198				1.63979	0.24435		P value	0.021
S Figure 7f
	Osteogenesis	Maturation		Column B	Maturation				Osteogenesis	Maturation		Column B	Maturation
F4/80+ cells (mm-2)	276	276		vs.	vs.			% F4/80+iNOS+ cells in all F4/80+ cells	71.4286	75		vs.	vs.
	115	368		Column A	Osteogenesis				60	75		Column A	Osteogenesis
	253	192							36.3636	58.3333
	138	276		Unpaired t test					75	84.2105		Unpaired t test
	138	437		P value	0.0476				33.3333	70		P value	0.1115
S Figure 7h
	8w	12w		Column B	12w				8w	12w		Column B	12w
Vessel area (mm2)	0.027096	0.007378		vs.	vs.			Total vessel length (mm)	3.44844	0.814115		vs.	vs.
	0.033301	0.019312		Column A	8w				3.68768	1.08081		Column A	8w
	0.036249	0.011542							2.74348	1.53871
	0.020778	0.008963		Unpaired t test					1.62687	0.742522		Unpaired t test
				P value	0.0067							P value	0.0102
S Figure 7j
	8w	12w		Column B	12w				8w	12w		Column B	12w
F4/80+ cells (mm-2)	69	897		vs.	vs.			% F4/80+iNOS+ cells in all F4/80+ cells	16.6667	30		vs.	vs.
	207	782		Column A	8w				9.09091	14.2857		Column A	8w
	230	966							10	31.5789
	437	1288		Unpaired t test					5.26316	35.7143		Unpaired t test
				P value	0.0013							P value	0.0153

## Sheet: S Figure 10
S Figure 10b
	control	VEGF-c		Column B	VEGF-c
BV (mm3)	0.0113	0.002		vs.	vs.
	0.0129	0.0002		Column A	control
	0.019	0.0084
	0.0096			Unpaired t test
				P value	0.0292
				P value summary	*
S Figure 10d
	control	VEGF-c		Column B	VEGF-c
Ratio of HO Volume to Tissue Volume (%)	32.1692	2.1625		vs.	vs.
	40.4991	6.7479		Column A	control
	27.8721	5.4976
	24.5803			Unpaired t test
				P value	0.0015
				P value summary	**
S Figure 10f
	control	VEGF-c		Column B	VEGF-c				control	VEGF-c		Column B	VEGF-c
Vessel area (mm2)	0.006718	0.019289		vs.	vs.			Total vessel length (mm)	1.8519	3.3		vs.	vs.
	0.005356	0.013721		Column A	control				0.986966	2.36454		Column A	control
	0.007357	0.016803							1.23961	3.74293
	0.007218			Unpaired t test					1.9			Unpaired t test
				P value	0.001							P value	0.0127
				P value summary	**							P value summary	*
S Figure 10h
	Control	VEGF-c		Column B	VEGF-c				Control	VEGF-c		Column B	VEGF-c
F4/80+ cells (mm-2)	276	6		vs.	vs.			% F4/80+iNOS+ cells in all F4/80+ cells	4	4.5		vs.	vs.
	219	34		Column A	Control				11.1111	0		Column A	Control
	253	58							16.6667	2.3
	115			Unpaired t test					18.1818			Unpaired t test
				P value	0.0088							P value	0.0491
				P value summary	**							P value summary	*
